# Supplementary material for: Interferons and tuft cell numbers are bottlenecks for persistent murine norovirus infection
Source: PLoS Pathog. 2024 May 3;20(5):e1011961. doi: 10.1371/journal.ppat.1011961 (PMC11095769; doi:10.1371/journal.ppat.1011961)
Supplement: S2 Table — Colored boxes indicate reads between 0–9. Font color indicates inoculum used in mice, either #1 or #2. (XLSX) [file ppat.1011961.s003.xlsx]

## Sheet: Sheet1
						S2 Table: Sequencing reads obtained for individual barcodes in inoculum and ileum, color or stool of WT or Ifnlr1-/- mice at 21dpi, or longitudinally in stool at 5, 14, and 21dpi (with limit of detection of ≥ 10). Colored boxes indicate reads between 0-9. Font color indicates inoculum used in mice, either #1 or #2.
								M#1			M#2			M#3			M#4			M#5			M#6			M#7			M#8
							Barcode	Ileum	Colon	Stool	Ileum	Colon	Stool	Ileum	Colon	Stool	Ileum	Colon	Stool	Ileum	Colon	Stool	Ileum	Colon	Stool	Ileum	Colon	Stool	Ileum	Colon	Stool
							1	0	0	0	0	0	1	0	0	0	0	0	0	0	0	0	0	0	0	0	0	0	0	0	0
							2	0	0	0	842	3600	4108	0	30	0	0	0	0	0	0	0	0	0	0	0	0	0	0	0	0
							3	0	0	0	0	0	0	0	0	0	0	0	0	0	0	0	0	0	0	0	0	0	0	0	0
							4	0	0	0	0	0	0	442	2934	3270	0	0	0	0	0	0	0	0	1	6926	19316	5017	0	0	0
		Barcode	Inoculum # 1	Inoculum # 2			5	0	0	0	0	0	0	0	0	0	306	111	265	0	0	0	0	554	21	0	0	0	0	0	0
		1	649	144151			6	0	0	0	0	0	0	0	0	0	0	0	0	0	0	0	0	0	0	0	0	0	0	0	0
		2	1813	33346			7	0	0	0	0	0	0	0	0	0	0	0	0	0	0	0	0	0	1	0	0	0	0	0	0
		3	1797	45158			8	0	0	1	0	0	0	0	12	0	0	0	0	0	0	0	0	0	0	390	0	0	0	0	0
		4	2466	103030			9	0	0	0	0	0	0	0	0	0	0	0	0	0	0	0	0	0	0	0	0	0	0	0	0
		5	1503	101182			10	0	0	0	0	0	0	0	0	0	0	0	0	0	0	0	0	0	0	0	1	0	293	148	56
		6	355	25150			11	0	1	0	0	0	0	0	0	0	0	0	0	0	0	0	0	0	0	0	0	0	247	394	0
		7	417	53607			12	0	0	0	0	0	0	0	0	0	0	0	0	0	0	0	0	0	1	0	0	0	0	0	0
		8	1985	107189			13	0	0	0	0	0	0	0	41	0	0	0	0	0	0	0	2569	12575	1405	1	1	0	0	0	0
		9	1649	34267			14	0	0	0	0	0	0	0	0	0	867	1213	5012	0	253	3416	0	0	0	0	0	0	0	0	0
		10	393	14889			15	0	0	0	0	0	573	0	0	0	0	0	0	0	183	538	0	0	0	0	0	0	0	0	0
		11	207	13939			16	0	0	0	759	8099	13617	2725	23659	9102	0	0	1	0	0	0	0	0	0	0	0	1	0	0	0
		12	2944	259302			17	2	2	3	0	0	1	0	0	0	0	0	0	0	3	0	0	0	0	0	0	0	0	0	0
		13	740	138122			18	1105	10547	12732	0	0	0	0	0	0	0	39	0	515	3710	1	0	0	2	0	0	0	0	0	0
		14	1570	57570			19	0	0	0	0	0	0	0	0	0	0	37	0	2721	12985	6547	0	0	0	0	0	0	0	1	0
		15	647	29806			20	151	847	0	0	0	0	0	0	0	2127	2437	0	1	32	40	0	0	0	0	1	0	4111	6552	3320
		16	3872	82155			Richness	2	2	1	2	2	3	2	5	2	3	5	2	2	5	4	1	2	2	2	1	1	3	3	2
		17	1736	38551
		18	767	48138
		19	1373	28468
		20	1563	44270
								M#1			M#2			M#3			M#4			M#5			M#6			M#7			M#8
							Barcode	Ileum	Colon	Stool	Ileum	Colon	Stool	Ileum	Colon	Stool	Ileum	Colon	Stool	Ileum	Colon	Stool	Ileum	Colon	Stool	Ileum	Colon	Stool	Ileum	Colon	Stool
							1	0	0	0	0	0	0	0	0	0	3413	13801	5698	0	0	0	0	0	1	876	1825	1164	0	0	0
							2	44	30	48	0	0	0	0	1527	469	691	70	0	0	0	0	0	0	1	0	35	0	121	290	0
							3	0	0	0	0	0	0	0	0	0	42	191	120	0	0	0	0	0	0	0	0	0	0	0	0
							4	3106	17795	7191	0	0	0	0	121	0	87	11	36	2843	30983	12800	0	0	1	0	163	131	0	22	1
							5	0	0	0	0	0	0	0	0	0	0	0	0	0	0	0	0	193	1	0	8	0	0	0	0
							6	0	0	0	0	0	0	0	0	0	0	0	0	0	0	0	0	0	0	0	0	0	0	0	0
							7	0	0	0	0	0	0	0	0	0	176	655	181	0	0	0	0	0	0	0	0	0	0	0	0
							8	0	0	0	0	156	0	0	0	0	39	0	0	0	0	0	0	0	0	1138	853	427	0	430	0
							9	0	0	0	0	0	0	0	181	0	24	0	0	0	0	0	0	0	0	0	2	0	0	0	0
							10	0	0	0	0	0	0	0	0	0	0	0	0	0	0	0	0	0	0	0	0	0	0	0	0
							11	0	0	0	0	0	0	0	51	0	0	0	0	0	0	0	0	0	0	105	59	43	0	0	0
							12	0	0	0	0	0	0	0	0	0	1600	1297	487	0	0	0	1468	13224	2720	882	7728	4341	1	0	2
							13	0	0	0	0	0	0	0	74	0	1082	12815	6275	0	0	0	503	4798	852	30	766	83	158	299	138
							14	0	0	0	559	22151	9453	0	12	0	0	0	0	0	0	0	0	0	1	1243	2163	892	0	0	0
							15	0	0	0	0	1	0	0	0	0	0	0	0	0	0	0	0	0	0	0	0	0	181	5103	246
							16	0	136	168	0	0	0	1110	21349	8989	121	267	19	738	0	30	0	183	36	0	158	0	120	3693	593
							17	0	0	0	0	165	0	0	0	0	0	0	0	130	0	0	0	0	0	0	251	0	1	3	0
							18	0	10	0	0	9	0	0	0	0	0	0	0	0	0	0	0	0	0	0	4099	1731	817	11044	824
							19	0	0	0	0	0	0	0	27	0	39	97	0	0	0	0	0	0	0	0	0	0	0	0	0
							20	0	0	0	0	0	0	0	0	0	0	0	0	182	0	0	0	123	0	0	0	1	0	130	0
							Richness	2	4	3	1	3	1	1	8	2	11	9	7	4	1	2	2	5	3	6	11	8	5	8	4
								M#1			M#2			M#3			M#4			M#5			M#6			M#7			M#8
							Barcode	Day 5	Day 14	Day 21	Day 5	Day 14	Day 21	Day 5	Day 14	Day 21	Day 5	Day 14	Day 21	Day 5	Day 14	Day 21	Day 5	Day 14	Day 21	Day 5	Day 14	Day 21	Day 5	Day 14	Day 21
							1	0	0	0	0	0	1	0	0	0	0	0	0	973	0	0	0	0	0	0	0	0	571	0	0
							2	83	0	0	3883	12163	4108	0	0	0	521	0	0	24	0	0	0	0	0	0	0	0	0	0	0
							3	0	0	0	0	0	0	0	0	0	0	0	0	0	0	0	0	0	0	0	0	0	0	0	0
							4	830	0	0	3455	19	0	3733	1314	3270	371	0	0	0	0	0	387	0	1	1407	24072	5017	0	1	0
							5	286	0	0	0	0	0	0	0	0	3098	2967	265	336	0	0	1021	241	21	0	0	0	0	0	0
							6	0	0	0	0	0	0	0	0	0	824	32	0	0	0	0	0	0	0	0	0	0	0	0	0
							7	0	0	0	0	0	0	0	0	0	0	0	0	0	0	0	0	1	1	0	0	0	0	0	0
							8	0	1	1	202	0	0	0	0	0	0	0	0	0	0	0	0	0	0	585	229	0	0	87	0
							9	0	0	0	0	0	0	0	0	0	0	0	0	0	0	0	0	0	0	0	0	0	0	0	0
							10	0	0	0	0	0	0	0	0	0	0	0	0	0	0	0	1	0	0	409	184	0	0	209	56
							11	0	0	0	0	0	0	0	0	0	0	0	0	0	0	0	0	0	0	0	0	0	0	0	0
							12	0	0	0	0	0	0	0	0	0	0	0	0	402	161	0	128	49	1	0	1	0	0	0	0
							13	364	0	0	0	0	0	226	0	0	0	0	0	36	0	0	1925	12458	1405	1	2	0	3	2	0
							14	298	0	0	0	0	0	0	0	0	6384	10706	5012	0	0	3416	0	0	0	0	0	0	0	0	0
							15	0	0	0	0	0	573	0	0	0	0	0	0	4677	4266	538	0	0	0	0	0	0	1	0	0
							16	0	0	0	3366	433	13617	6218	8634	9102	954	0	1	97	0	0	0	0	0	0	1	1	0	1	0
							17	1	5	3	0	0	1	81	0	0	112	0	0	249	0	0	1	1	0	0	0	0	0	0	0
							18	4276	13666	12732	0	0	0	44	0	0	688	281	0	1578	1112	1	1	0	2	81	0	0	1	0	0
							19	3463	30	0	611	0	0	143	0	0	2093	1113	0	6914	12764	6547	0	0	0	0	0	0	0	0	0
							20	5619	1221	0	0	0	0	223	0	0	417	3919	0	3398	1810	40	30	0	0	1	0	0	703	3234	3320
							Richness	8	3	1	5	3	3	7	2	2	10	6	2	11	5	4	5	3	2	4	3	1	2	3	2
								M#1			M#2			M#3			M#4			M#5			M#6			M#7			M#8
							Barcode	Day 5	Day 14	Day 21	Day 5	Day 14	Day 21	Day 5	Day 14	Day 21	Day 5	Day 14	Day 21	Day 5	Day 14	Day 21	Day 5	Day 14	Day 21	Day 5	Day 14	Day 21	Day 5	Day 14	Day 21
							1	0	0	0	42	0	0	0	0	0	3820	4362	5698	0	0	0	136	0	1	1254	1110	1164	91	0	0
							2	7014	167	48	32	0	0	6049	3617	469	915	1506	0	0	0	0	135	0	1	137	50	0	455	152	0
							3	691	0	0	0	0	0	200	0	0	870	86	120	210	0	0	604	0	0	0	0	0	0	0	0
							4	1477	17561	7191	23	0	0	5222	0	0	1257	75	36	5393	15690	12800	98	0	1	898	112	131	103	0	1
							5	2496	93	0	298	0	0	232	0	0	79	0	0	36	1	0	1112	0	1	1	3	0	101	3	0
							6	0	0	0	10	0	0	0	0	0	0	0	0	0	0	0	193	0	0	0	0	0	31	0	0
							7	5	0	0	0	0	0	0	0	0	3455	972	181	0	0	0	414	0	0	0	0	0	108	0	0
							8	444	0	0	141	0	0	64	0	0	1239	0	0	0	0	0	1115	14	0	296	1257	427	15	0	0
							9	1075	13	0	0	0	0	54	0	0	118	0	0	0	0	0	31	0	0	0	0	0	0	0	0
							10	131	0	0	0	0	0	0	0	0	292	0	0	0	0	0	0	0	0	0	0	0	0	0	0
							11	0	0	0	0	0	0	0	0	0	0	0	0	0	0	0	0	0	0	285	7	43	0	0	0
							12	2592	108	0	82	0	0	628	0	0	6072	4573	487	62	0	0	6869	4317	2720	1664	6924	4341	29	0	2
							13	18	0	0	9	0	0	1875	61	0	713	60	6275	0	0	0	8274	1303	852	544	343	83	165	26	138
							14	255	16	0	11188	12119	9453	482	0	0	203	0	0	105	0	0	42	0	1	420	1806	892	0	0	0
							15	264	10	0	157	0	0	0	0	0	539	28	0	0	0	0	277	0	0	0	0	0	1231	1623	246
							16	5275	607	168	452	0	0	1498	15194	8989	2038	74	19	4957	688	30	447	0	36	47	0	0	465	3973	593
							17	1100	8	0	1403	3	0	1163	0	0	0	0	0	635	11	0	51	0	0	0	0	0	55	1	0
							18	0	0	0	2903	138	0	0	0	0	112	0	0	1	0	0	103	0	0	133	91	1731	2101	2101	824
							19	122	0	0	47	0	0	1835	67	0	1189	64	0	521	0	0	37	0	0	0	0	0	0	0	0
							20	1393	31	0	798	7	0	1443	196	0	11	0	0	1529	131	0	1465	0	0	21	0	1	717	55	0
							Richness	15	9	3	14	2	1	13	5	2	17	10	7	9	4	2	18	3	3	11	8	8	14	6	4
