# Supplementary material for: Interferons and tuft cell numbers are bottlenecks for persistent murine norovirus infection
Source: PLoS Pathog. 2024 May 3;20(5):e1011961. doi: 10.1371/journal.ppat.1011961 (PMC11095769; doi:10.1371/journal.ppat.1011961)
Supplement: S3 Table — Colored boxes indicate reads between 0–9 reads. (XLSX) [file ppat.1011961.s004.xlsx]

## Sheet: Sheet1
								S3 Table: Sequencing reads obtained for individual barcodes in inoculum and ileum, colon, or stool samples for IL4-treated or untreated WT and Ifnlr1-/- mice at 5 dpi with limit of detection of ≥ 10. Colored boxes indicate reads between 0-9 reads.
											M#1			M#2			M#3			M#4			M#5			M#6
										Barcode	Ileum	Colon	Stool	Ileum	Colon	Stool	Ileum	Colon	Stool	Ileum	Colon	Stool	Ileum	Colon	Stool	Ileum	Colon	Stool
										1	0	0	1	7770	13951	870	3128	0	0	740	2149	434	1	216	0	0	0	0
										2	0	0	0	315	935	1	300	0	0	0	0	0	0	0	0	0	0	0
			Barcode	Inoculum # 1	Inoculum # 2					3	0	0	0	0	0	0	0	0	0	0	0	0	0	3	0	0	0	0
			1	649	144151					4	2197	17937	617	177	579	96	4389	0	0	1764	3467	502	22	4498	0	0	0	0
			2	1813	33346					5	0	0	0	0	0	0	7492	1580	628	0	14	0	2222	0	1094	0	0	0
			3	1797	45158					6	0	0	0	0	0	0	0	1437	146	0	0	0	0	210	0	0	0	0
			4	2466	103030					7	0	206	0	0	0	0	2308	1	0	66	331	198	9	2506	0	0	0	0
			5	1503	101182					8	597	5006	594	0	0	0	515	0	0	0	0	0	772	355	725	1298	11347	925
			6	355	25150					9	0	0	0	1	0	0	0	0	0	0	0	0	3	0	0	0	0	0
			7	417	53607					10	0	0	0	0	0	0	0	0	0	0	0	0	0	0	0	0	0	0
			8	1985	107189					11	0	0	0	0	0	0	0	0	0	0	0	0	0	0	0	0	0	0
			9	1649	34267					12	0	479	0	0	0	0	867	0	0	0	44	0	0	177	0	0	0	0
			10	393	14889					13	0	0	0	0	0	0	11185	0	0	0	0	0	38	0	0	0	0	0
			11	207	13939					14	0	75	0	0	0	0	0	0	0	92	341	136	0	7	0	0	0	0
			12	2944	259302					15	0	0	0	0	271	113	153	0	0	0	0	0	19	1071	0	0	0	0
			13	740	138122					16	0	0	0	1769	2325	83	44	0	0	0	0	0	185	1	537	0	0	0
			14	1570	57570					17	0	0	1	0	0	0	0	0	0	473	559	61	0	0	0	0	0	0
			15	647	29806					18	1	0	0	145	24	0	1048	0	1	1	19	0	0	0	0	0	0	0
			16	3872	82155					19	0	182	0	0	0	0	52	40053	3054	0	0	0	0	6	0	0	0	0
			17	1736	38551					20	0	0	0	425	2808	127	3090	2375	0	0	0	0	16	6	0	0	0	0
			18	767	48138					Richness	2	6	2	6	7	5	13	4	3	5	8	5	7	7	3	1	1	1
			19	1373	28468
			20	1563	44270
											M#1			M#2			M#3			M#4			M#5			M#6			M#7
										Barcode	Ileum	Colon	Stool	Ileum	Colon	Stool	Ileum	Colon	Stool	Ileum	Colon	Stool	Ileum	Colon	Stool	Ileum	Colon	Stool	Ileum	Colon	Stool
										1	0	282	0	0	0	0	8251	4223	2780	925	1115	260	2653	1985	783	65	3	60	60	197	60
										2	0	0	0	2476	5641	3083	0	0	0	0	0	0	0	0	0	0	0	0	29	96	0
										3	0	0	0	0	0	0	0	0	0	691	2935	131	1201	756	449	0	15	20	0	0	0
										4	0	0	0	0	0	1	82	0	31	0	314	0	0	2	0	6194	3867	3335	1	0	0
										5	0	206	130	0	85	0	993	544	467	198	98	0	1	5	0	0	19	50	671	842	1142
										6	0	0	0	0	0	0	0	0	0	0	187	14	0	0	0	0	0	0	0	0	0
										7	0	0	0	2070	2315	1315	2553	1855	635	0	134	0	0	0	0	0	0	0	37	0	0
										8	0	34	21	0	0	0	435	0	125	0	177	0	300	1936	0	1	0	0	0	21	0
										9	0	0	0	0	0	0	163	0	0	1051	3197	133	0	1835	0	0	0	0	45	77	233
										10	4032	6543	2663	0	0	0	0	0	0	0	0	0	0	0	0	0	0	0	0	0	0
										11	0	0	0	0	0	0	0	0	0	35	272	70	0	0	0	0	0	0	0	0	0
										12	0	64	0	125	1098	430	0	0	0	0	0	0	1	3	0	160	337	250	316	226	435
										13	0	147	0	108	974	130	5114	1584	1362	205	1070	65	5684	0	918	1	0	0	15	101	1
										14	0	137	0	7	255	23	141	0	0	4482	11232	960	1519	1825	56	28	0	22	32	0	37
										15	0	0	0	0	0	0	0	0	0	0	0	0	0	954	0	0	0	0	0	0	0
										16	1	226	205	0	1	0	83	0	0	213	1032	277	0	0	84	2058	1288	529	8193	3515	6462
										17	326	668	187	0	0	1	0	0	0	0	0	0	0	986	0	1	1	1	0	0	0
										18	0	0	0	0	0	0	1	70	45	93	557	24	41	1473	159	2870	2009	1660	1	0	0
										19	0	0	0	0	58	0	0	0	0	0	0	0	0	0	0	0	0	0	0	0	0
										20	4288	8520	2521	238	855	701	0	0	0	0	0	0	1073	887	282	0	22	20	1733	1047	610
										Richness	3	10	6	5	8	6	9	5	7	9	13	9	7	9	7	6	7	9	10	9	7
											M#1			M#2			M#3			M#4			M#5			M#6			M#7
										Barcode	Ileum	Colon	Stool	Ileum	Colon	Stool	Ileum	Colon	Stool	Ileum	Colon	Stool	Ileum	Colon	Stool	Ileum	Colon	Stool	Ileum	Colon	Stool
										1	3578	3902	1747	11643	16193	4951	719	2778	280	12	52	22	615	674	230	7599	11063	7131	12779	14597	8197
										2	1981	3059	1383	17	82	0	1307	1839	290	179	262	0	2322	2521	323	192	321	30	0	17	0
										3	0	17	0	709	1126	209	0	39	0	0	0	0	817	762	125	971	1174	761	0	3	0
										4	0	0	18	0	33	0	0	0	0	14585	21124	5884	1437	1658	251	6221	7308	5381	495	662	115
										5	877	1452	718	54	75	1	142	188	94	4370	5560	3322	121	122	12	6123	7697	6645	41	257	151
										6	0	0	0	979	1072	357	0	0	0	0	0	0	2	5	0	0	10	0	564	942	285
										7	181	370	88	0	11	0	71	89	57	294	456	33	11191	12691	1475	609	1158	514	10	0	0
										8	367	794	422	1021	1584	240	17	0	0	0	0	0	619	635	112	790	1092	1113	101	184	75
										9	1378	1673	525	217	768	119	0	0	1	0	0	0	11	15	0	2	19	9	2609	2739	1499
										10	0	0	0	0	0	0	0	0	0	0	0	0	0	0	0	1	8	0	0	0	0
										11	0	8	0	0	0	0	0	0	0	0	0	0	413	558	35	0	0	0	0	0	0
										12	6178	7388	3576	1	1	0	0	93	1	1894	2228	839	134	160	60	81	273	70	1298	1662	944
										13	5337	5546	2531	123	279	45	0	77	41	2181	3057	988	11975	10988	2016	295	350	445	0	1	0
										14	2892	3291	1787	0	9	0	104	101	47	287	301	6	611	475	149	1171	1490	735	1566	1528	711
										15	723	1086	587	0	1	0	0	0	0	0	0	0	0	0	0	4791	6380	4595	0	5	0
										16	1741	1940	745	0	34	0	0	63	0	9	1	0	0	0	11	208	351	217	4582	3755	1572
										17	0	8	0	0	2	0	3	3	2	0	0	0	1024	737	248	12	28	2	0	0	0
										18	0	28	1	29	2	0	11341	22202	3402	39	61	32	716	459	45	2385	3096	2150	46	50	27
										19	0	263	31	0	0	0	545	1156	140	2584	3295	1105	42	53	0	390	425	170	1603	1976	541
										20	1116	1322	492	2879	3641	1183	95	144	8	435	880	246	15	7	0	1061	1630	869	101	161	25
										Richness	12	15	14	10	12	7	9	12	8	11	11	9	16	15	14	16	18	15	13	13	12
											M#1			M#2			M#3			M#4			M#5			M#6			M#7			M#8			M#9
										Barcode	Ileum	Colon	Stool	Ileum	Colon	Stool	Ileum	Colon	Stool	Ileum	Colon	Stool	Ileum	Colon	Stool	Ileum	Colon	Stool	Ileum	Colon	Stool	Ileum	Colon	Stool	Ileum	Colon	Stool
										1	0	7278	1327	126	362	26	6202	12078	2838	588	1255	236	3356	5708	3762	1323	5471	2124	2770	1572	3822	6760	9411	5756	3345	5904	4210
										2	0	745	201	0	21	0	126	344	145	483	998	147	1708	2070	1583	62	201	113	2960	1235	3416	107	106	80	77	164	111
										3	0	0	0	0	17	0	71	279	42	0	34	0	141	290	309	225	651	556	239	173	312	43	49	21	0	0	0
										4	0	7013	1725	2734	3557	1023	408	1193	206	1046	1914	327	2469	3647	2908	461	1809	626	213	109	75	231	197	137	1213	1863	767
										5	199	11028	3660	385	1096	154	6085	9829	3799	304	618	52	1953	2624	2740	142	380	277	8695	4279	12443	6447	6519	7011	16	124	67
										6	0	0	0	1	1	0	52	220	110	58	28	14	474	644	754	14	80	29	82	92	184	37	83	77	0	0	0
										7	0	3800	862	0	10	0	2369	4071	1124	199	679	43	164	208	94	41	198	0	4054	2245	3546	847	1084	394	121	205	57
										8	0	827	118	1160	2776	438	552	1099	492	266	725	140	166	167	90	999	3041	2008	72	44	11	249	288	437	117	152	80
										9	0	10	0	45	94	22	3502	6830	2033	0	0	3	481	737	726	63	450	108	1507	786	1722	156	229	73	46	80	0
										10	0	9	0	0	0	0	7	124	0	500	859	197	18	62	50	0	0	0	0	0	0	22	2	0	0	0	0
										11	0	0	0	0	0	0	0	0	0	67	106	11	0	3	0	2	10	0	189	39	155	495	482	499	0	0	0
										12	0	3328	667	5488	6056	2162	1061	1567	263	12708	22341	5984	5340	7619	6010	1798	5764	3942	299	294	265	810	988	946	156	285	272
										13	0	14941	4878	3275	4137	1310	3106	5836	2019	837	1335	298	13164	14884	15814	2736	8658	6290	2071	998	1903	4938	5511	4228	7521	9905	7058
										14	0	90	1	69	407	138	616	1207	192	714	1210	257	340	431	284	485	2139	708	32	9	33	1374	1337	1276	42	79	59
										15	0	864	222	978	1285	411	1781	2117	441	4905	9249	2081	1920	1981	2023	1725	5715	3527	0	0	23	51	53	0	529	857	454
										16	0	206	17	9503	12721	5138	586	1163	223	636	1591	467	675	1006	655	790	2572	1583	245	120	158	433	872	729	581	1100	739
										17	0	25	9	18	26	23	0	17	0	0	10	0	140	127	185	21	26	0	179	74	60	2328	2581	2264	12	13	4
										18	1	1402	385	200	343	160	20	89	55	874	2047	457	107	171	102	884	2818	1538	6269	3377	6066	4537	5112	4950	11910	19640	14324
										19	5671	394	43	2245	2786	1064	34	150	75	50	219	11	224	330	171	12	45	8	77	31	8	231	219	164	19	46	0
										20	0	4185	1015	6835	9394	2947	1632	2394	681	5075	7549	1627	994	1017	677	455	1453	677	4467	2409	4741	6875	7176	6376	1810	2845	1093
										Richness	2	16	13	14	17	14	17	19	17	17	19	17	19	19	19	18	19	15	18	17	18	20	19	18	16	16	13
