# Supplementary material for: Interferons and tuft cell numbers are bottlenecks for persistent murine norovirus infection
Source: PLoS Pathog. 2024 May 3;20(5):e1011961. doi: 10.1371/journal.ppat.1011961 (PMC11095769; doi:10.1371/journal.ppat.1011961)
Supplement: S4 Table — Colored boxes indicate reads between 0–9 reads. Font color indicates inoculum used in mice, either #1 or #2. (XLSX) [file ppat.1011961.s005.xlsx]

## Sheet: Sheet1
						S4 Table: Sequencing reads obtained for individual barcodes in inoculum or spleen, colon or stool samples of WT, Ifnar1-/-, Ifnar1-/-Ifngr1-/-, or Stat1-/- mice at 5dpi with limit of detection of ≥ 10. Colored boxes indicate reads between 0-9 reads. Font color indicates inoculum used in mice, either #1 or #2.
							M#1			M#2			M#3			M#4			M#5			M#6			M#7			M#8			M#9			M#10			M#11
						Barcode	Spleen	Colon	Stool	Spleen	Colon	Stool	Spleen	Colon	Stool	Spleen	Colon	Stool	Spleen	Colon	Stool	Spleen	Colon	Stool	Spleen	Colon	Stool	Spleen	Colon	Stool	Spleen	Colon	Stool	Spleen	Colon	Stool	Spleen	Colon	Stool
						1	0	0	0	0	68	0	0	0	0	0	0	1	0	1235	0	0	0	1	0	1403	161	1	896	790	2	0	0	0	0	0	0	0	0
						2	0	81	0	0	2439	1110	0	6161	2330	0	0	0	0	207	0	0	276	0	0	0	0	0	0	1	0	0	0	0	0	0	0	0	0
						3	0	85	0	0	534	229	0	121	61	0	0	0	0	220	0	0	830	0	0	0	0	0	0	0	0	0	0	0	0	1	0	0	0
						4	0	1487	454	0	957	697	0	518	153	0	2596	742	0	0	0	0	0	0	0	5496	569	0	707	51	0	1	0	1	0	0	0	0	1
						5	0	125	124	0	1	0	0	0	0	0	0	1	0	0	0	0	1028	88	0	0	0	0	1555	860	0	6431	3249	0	1	0	0	34	59
						6	0	0	0	0	0	0	0	0	0	0	294	0	0	0	0	0	0	0	0	0	0	0	0	0	0	0	0	0	0	0	0	365	557
						7	0	0	0	0	0	0	0	0	0	0	0	0	0	0	0	0	0	0	0	0	0	0	0	0	0	0	0	0	0	1	0	0	0
	Barcode	Inoculum # 1	Inoculum # 2			8	0	0	0	0	772	347	0	0	0	0	2335	900	0	10362	229	0	0	0	0	0	0	0	0	0	0	0	0	0	0	0	0	1244	1276
	1	649	144151			9	0	0	0	0	46	0	0	528	20	0	0	0	0	0	0	0	0	0	0	0	0	0	0	0	0	0	0	1	0	0	0	0	0
	2	1813	33346			10	1	373	270	0	0	0	0	0	0	0	0	0	0	0	0	0	0	0	0	9430	875	0	0	0	0	0	0	0	0	0	0	0	0
	3	1797	45158			11	0	36	0	0	0	0	0	0	0	0	0	0	0	0	0	0	0	0	0	0	0	0	0	0	0	0	0	0	0	0	0	0	0
	4	2466	103030			12	0	133	95	0	0	0	0	3646	1465	0	7798	944	0	114	0	0	6309	417	0	0	0	1	274	316	0	0	0	0	0	0	0	0	0
	5	1503	101182			13	0	0	0	0	540	43	0	106	26	0	23869	4690	0	2695	0	0	2585	1	0	4959	892	0	0	0	0	60	3	0	1133	613	0	0	0
	6	355	25150			14	0	19	0	0	535	792	0	1568	753	0	3801	837	0	0	0	0	0	0	0	0	1	81	635	357	0	0	0	0	0	0	0	0	0
	7	417	53607			15	0	776	205	0	193	84	0	0	0	0	0	0	0	0	0	0	0	0	0	0	0	0	0	0	0	0	0	0	0	0	0	0	0
	8	1985	107189			16	0	300	292	0	34	66	0	401	35	0	0	0	1	0	0	0	0	3	0	0	0	0	12	0	0	0	0	0	12	0	0	2909	2956
	9	1649	34267			17	0	0	0	0	9555	6625	0	35	43	0	0	1	0	0	0	0	0	0	0	0	0	1	0	0	0	0	0	0	2	2	0	0	0
	10	393	14889			18	0	0	0	0	31	6	0	0	0	0	0	1	0	83	2	0	0	0	0	0	0	1	0	0	0	66	1	0	7265	3317	0	0	1
	11	207	13939			19	50	2284	720	0	0	0	0	0	0	0	0	0	0	21084	298	0	0	0	0	0	0	0	1464	471	0	0	0	0	0	0	0	0	0
	12	2944	259302			20	0	1449	927	0	1151	295	1	0	0	0	0	0	0	0	0	0	0	0	0	623	0	0	7	0	0	0	0	0	367	56	0	0	0
	13	740	138122			Richness	1	12	8	0	13	10	0	9	9	0	6	5	0	8	2	0	5	2	0	5	4	1	7	6	0	3	1	0	4	3	0	4	4
	14	1570	57570
	15	647	29806
	16	3872	82155
	17	1736	38551
	18	767	48138
	19	1373	28468
	20	1563	44270				M#1			M#2			M#3			M#4			M#5			M#6			M#7			M#8			M#9
						Barcode	Spleen	Colon	Stool	Spleen	Colon	Stool	Spleen	Colon	Stool	Spleen	Colon	Stool	Spleen	Colon	Stool	Spleen	Colon	Stool	Spleen	Colon	Stool	Spleen	Colon	Stool	Spleen	Colon	Stool
						1	0	748	328	0	0	0	0	0	0	0	10497	5657	0	0	0	0	334	363	0	272	1159	0	11199	5089	298	2	0
						2	0	0	0	0	28	0	471	1952	48	163	2970	2375	0	1380	1141	0	101	0	0	0	1	0	2	598	0	21042	5370
						3	13	1045	201	0	0	0	0	0	0	0	0	0	53	184	0	0	0	0	0	1061	2553	267	0	0	0	1	479
						4	0	0	95	20	0	0	284	0	0	0	940	160	1398	0	0	1	311	0	0	2	1879	0	3237	1588	0	5	0
						5	25	0	0	0	616	239	0	2	0	95	1147	726	54	2364	0	0	1504	945	125	19775	37929	0	3	0	0	603	490
						6	0	0	0	0	0	0	0	0	0	0	0	0	0	2	0	0	0	0	215	0	0	0	0	0	512	0	0
						7	0	0	0	0	0	0	0	4140	480	0	0	0	0	0	0	0	0	0	0	255	269	0	0	41	0	11898	3643
						8	0	4	0	0	864	145	0	3817	126	0	1	0	0	675	411	0	0	0	0	193	626	0	190	319	0	4	1179
						9	0	0	0	0	0	0	0	274	0	0	982	328	0	0	0	0	0	0	0	0	0	0	1	1129	239	0	0
						10	0	0	0	0	0	0	0	0	0	0	0	0	0	0	0	129	0	0	0	0	0	0	0	0	0	0	0
						11	0	4428	2401	1	0	0	0	0	0	0	0	0	0	0	0	0	0	0	0	0	0	0	1	587	0	0	0
						12	0	8675	6877	14	1220	756	0	0	0	0	780	511	0	3303	1866	274	224	1025	89	3	0	0	11	0	163	1	945
						13	3	12	0	0	666	352	0	0	0	0	8	0	0	0	0	0	0	0	0	150	819	102	4	1141	0	3	0
						14	20	5	0	0	515	201	228	1576	86	122	26	0	0	1032	481	0	12096	3855	0	4	0	0	3	412	238	3	239
						15	0	0	0	10	1084	812	0	0	0	0	7	65	0	0	0	0	2577	2964	115	0	0	0	0	0	0	0	0
						16	44	13421	8453	0	2585	619	159	113	65	230	1765	1426	0	906	741	0	451	0	0	1	0	548	0	0	0	2	1024
						17	0	5	0	0	1210	511	140	540	164	0	0	0	0	1	3	0	0	0	104	1	0	0	0	0	0	3	845
						18	1	204	14	0	3627	2212	0	6056	1098	0	701	173	0	812	596	0	321	1254	0	1	0	0	0	0	0	0	0
						19	0	0	0	0	2757	1250	86	0	0	0	0	0	0	0	0	101	0	0	0	0	124	187	1	0	0	2	0
						20	1	0	0	0	7193	2123	0	1946	133	0	51	0	136	7309	5260	0	0	0	0	69	163	0	0	0	0	3	529
						Richness	4	7	7	3	12	11	6	9	8	4	10	9	4	9	7	3	9	6	5	7	9	4	4	9	5	3	10
							M#1			M#2			M#3			M#4			M#5			M#6			M#7			M#8			M#9			M#10
						Barcode	Spleen	Colon	Stool	Spleen	Colon	Stool	Spleen	Colon	Stool	Spleen	Colon	Stool	Spleen	Colon	Stool	Spleen	Colon	Stool	Spleen	Colon	Stool	Spleen	Colon	Stool	Spleen	Colon	Stool	Spleen	Colon	Stool
						1	294	0	0	0	0	0	0	0	0	0	0	1	0	0	0	0	0	0	0	1398	965	0	3048	456	0	0	1	0	323	0
						2	2158	3240	1278	0	292	1974	311	51312	4758	0	0	1	0	0	0	0	0	0	0	0	0	0	14671	4691	0	75	0	0	54	0
						3	0	0	0	0	0	0	0	1243	321	113	233	237	0	0	0	0	0	1	0	0	0	0	0	0	0	0	0	0	0	0
						4	0	1	1	0	0	0	3	0	0	46	0	0	64	0	1	0	0	0	248	2830	939	0	0	0	0	0	1	0	1108	0
						5	0	7531	2720	640	0	0	0	0	0	0	0	0	0	0	0	0	22062	7061	130	5279	3278	0	0	0	0	89	0	0	0	0
						6	0	0	0	0	0	0	0	0	0	0	0	0	0	0	0	0	0	0	0	0	0	0	0	0	0	6061	182	0	0	0
						7	98	0	0	0	0	0	0	0	0	0	0	0	780	1107	994	0	0	0	0	0	0	0	0	0	0	0	0	0	0	1
						8	50	912	323	0	0	0	0	253	233	0	0	0	274	0	80	0	0	0	0	0	0	0	0	0	0	3350	0	0	0	0
						9	0	0	0	0	0	0	0	0	0	0	0	0	0	0	0	0	0	0	0	0	0	0	0	0	0	0	0	0	0	0
						10	0	2141	837	0	0	0	0	0	0	0	0	0	0	0	0	0	0	0	0	0	0	0	0	0	0	0	0	0	0	0
						11	1	0	0	0	0	0	0	0	0	0	0	0	0	1	0	0	0	0	0	121	0	0	0	0	0	0	0	0	0	0
						12	80	3868	2061	147	157	1321	1	0	0	0	8814	7032	0	0	0	0	0	0	0	7117	2553	0	0	1	0	1042	0	1	0	0
						13	0	266	0	95	0	0	0	0	0	0	0	0	84	0	0	0	0	0	136	0	2	0	0	0	1	3526	105	1	61	1
						14	0	0	0	0	0	0	0	0	0	29	0	0	0	0	0	0	0	0	0	0	0	0	0	0	0	6059	257	0	155	0
						15	0	1911	927	0	0	0	0	0	0	0	184	131	129	0	0	0	0	0	0	0	0	0	0	0	0	3984	1	0	449	85
						16	146	1	0	225	509	3373	2521	3087	364	0	97	0	674	6868	5608	0	0	0	0	45	0	0	0	1	0	0	0	0	0	0
						17	0	234	33	0	111	828	0	0	0	0	1999	2589	0	0	0	0	0	0	0	0	0	0	0	0	0	2976	114	0	5	0
						18	1	12	0	0	0	3	0	0	0	0	3	6	0	19	54	0	13	0	0	0	0	0	0	0	0	54	0	0	44662	3020
						19	0	118	105	0	9	17	0	758	22	0	0	0	0	141	114	0	0	0	0	0	1	0	0	0	1	54	0	0	0	0
						20	0	0	0	0	80	319	0	1	0	0	1380	1066	0	0	0	0	0	1	125	0	0	0	0	0	0	1	0	0	0	0
						Richness	6	10	8	4	5	6	2	5	5	3	6	5	6	4	5	0	2	1	4	6	4	0	2	2	0	11	4	0	7	2
							M#1			M#2			M#3			M#4			M#5			M#6			M#7			M#8			M#9
						Barcode	Spleen	Colon	Stool	Spleen	Colon	Stool	Spleen	Colon	Stool	Spleen	Colon	Stool	Spleen	Colon	Stool	Spleen	Colon	Stool	Spleen	Colon	Stool	Spleen	Colon	Stool	Spleen	Colon	Stool
						1	0	0	0	504	1111	1749	0	0	0	36	1039	774	0	0	0	0	617	245	457	6873	2904	498	239	38	1054	11069	3532
						2	0	137	137	0	55	59	0	840	795	131	545	300	0	1	0	184	290	234	425	1398	473	1	204	25	199	2851	950
						3	44	8730	3641	183	79	121	220	2647	3257	0	134	140	0	81	112	0	409	417	0	546	256	0	484	42	0	0	0
						4	0	1486	651	1096	7150	5866	896	3873	3120	58	384	255	217	1234	2274	405	17113	12085	95	2077	654	230	1546	252	0	233	68
						5	94	7446	3584	0	77	61	1407	2779	3121	39	281	201	135	189	395	606	442	613	876	12848	4531	192	1578	224	162	1103	184
						6	138	0	7	131	90	134	503	4141	4538	0	0	0	0	0	0	0	16	0	0	1225	734	523	559	43	0	0	0
						7	0	0	0	0	374	218	0	0	0	0	2	13	0	3	5	0	10	0	279	9360	3441	0	9	0	0	0	0
						8	0	0	0	25	1178	1126	0	0	0	0	3	4	273	473	705	53	0	0	95	131	152	0	171	16	0	0	0
						9	0	0	0	100	702	579	0	0	0	42	872	642	38	97	115	0	0	0	99	201	233	0	142	3	0	0	0
						10	0	0	0	148	1797	1602	0	0	0	0	75	65	183	193	327	0	0	0	0	0	0	0	0	0	0	0	0
						11	0	0	0	0	0	0	0	0	0	0	0	0	36	51	111	0	0	0	0	0	20	0	9	0	0	4	0
						12	0	10	5	148	7146	5750	0	36	27	0	1	0	1417	5056	11660	229	5098	3073	533	59	0	1110	2127	240	139	22	7
						13	0	0	0	0	385	345	1157	634	634	59	0	0	346	478	954	435	16716	8879	0	349	106	382	2038	280	0	277	40
						14	158	4221	1669	173	398	388	148	1	13	363	79	103	338	121	388	382	19	0	777	5634	1849	21	967	162	0	0	0
						15	0	0	0	0	0	0	402	1488	1547	237	367	335	0	0	0	0	0	0	0	988	330	0	247	9	0	0	0
						16	0	597	137	614	8288	7484	161	360	273	2728	21159	17970	81	56	94	1	964	167	37	209	30	781	38192	10289	129	4032	957
						17	0	0	0	210	15	8	370	7420	7575	119	34	49	46	751	1627	0	0	0	0	1	2	0	0	0	0	232	99
						18	0	13	15	0	0	0	82	14	9	254	0	23	590	3700	8454	0	0	0	287	1545	344	0	125	9	427	2111	574
						19	0	2316	924	0	37	55	0	0	0	0	2	0	0	25	17	423	13790	7919	0	0	0	0	815	54	0	0	2
						20	2307	65	92	267	42	61	0	0	0	118	87	126	229	125	162	0	195	0	2258	413	61	318	2036	299	1517	46537	12873
						Richness	5	10	9	12	17	16	10	11	11	12	12	14	13	15	15	8	13	9	12	16	16	9	16	13	7	10	9
