# Supplementary material for: Interferons and tuft cell numbers are bottlenecks for persistent murine norovirus infection
Source: PLoS Pathog. 2024 May 3;20(5):e1011961. doi: 10.1371/journal.ppat.1011961 (PMC11095769; doi:10.1371/journal.ppat.1011961)
Supplement: S1 Data — (XLSX) [file ppat.1011961.s006.xlsx]

## Sheet: Sheet1
	Fig 1B
	Time (h)	BC			CR6
	0	3500	5900	2300	2200	1000	4000
	6	2200	1500	1500	2200	3100	3400
	12	2400000	1300000	2600000	9000000	1400000	2400000
	24	37000000	30000000	25000000	12000000	40000000	53000000
	48	800000	1500000	1700000	1200000	3000000	1900000
	72	120000	180000	270000	300000	140000	60000
	Fig 1C
	6h	12h	24h	48h	72h
	97.1845	97.1382	97.5605	97.4694	96.4339
	96.0902	97.2187	97.316	96.8902	97.2343
	96.8741	97.0164	96.632	96.7952	97.2508
	Fig 1D
	Time (h)	1			2			3			4			5			6			7			8			9			10			11			12			13			14			15			16
	6h	13.2804	11.5404	13.5288	2.02538	3.72041	2.70577	3.84566	2.07031	3.85324	13.2163	8.70144	12.0555	8.93475	10.618	3.62658	1.91001	3.08496	1.50163	5.92232	3.03372	7.25315	6.1787	5.81121	9.71809	2.43559	2.44952	3.48491	0.884502	0.491954	0.977476	1.97411	1.6501	0.127497	13.3957	13.0368	10.2989	6.20433	10.1876	11.9139	5.71722	2.81849	5.19904	1.28189	1.76284	0.878311	3.16626	5.65748	4.0799
	12h	10.6999	10.1546	9.85485	3.01433	2.81296	3.954	3.11671	2.42636	2.38187	10.863	9.21576	10.4277	8.79275	7.79455	8.57561	1.8541	1.25552	0.977732	5.08455	5.17305	6.3531	6.9614	7.49264	8.48086	2.21809	1.34021	1.51182	0.663532	1.01252	0.68915	1.34981	1.09352	0.663307	8.83067	12.246	10.6129	9.68378	10.7401	10.0702	6.6922	5.60383	5.85347	2.82475	2.21281	1.89086	6.12345	5.51546	6.77521
	24h	10.4994	9.35232	11.1547	2.56818	3.84805	3.33125	2.52081	3.22315	1.65719	8.49969	9.22546	10.5357	9.00724	8.76266	9.18923	2.0065	1.8512	1.61143	3.54267	7.95687	4.0659	7.16316	8.05554	8.13903	2.26365	1.3837	1.66442	0.290993	0.786995	0.650352	0.605671	0.4628	0.59736	11.5213	8.9506	10.9259	10.1814	8.99993	8.90018	5.583	4.85118	7.20204	3.49191	3.0916	3.16986	7.43385	5.64522	7.15869
	48h	12.9353	8.99396	11.4451	2.26665	5.06989	2.91961	3.40673	3.55134	2.69369	9.73659	9.92235	8.7613	8.52627	5.91199	11.0204	1.69931	1.20794	0.808602	4.25233	7.46851	6.90583	8.11833	5.39085	7.0157	1.28867	1.08369	1.50486	0.653789	1.54616	0.471582	0.6727	1.19068	0.596267	13.2271	8.88007	8.58846	8.79643	9.83952	10.9612	4.81967	5.00086	5.86267	2.96637	3.18551	2.07521	6.34878	6.60569	7.63666
	72h	10.3872	7.58491	13.8478	13.4074	3.05123	2.62183	2.99139	2.97086	2.70134	11.1953	9.48412	7.31309	9.01055	9.04355	8.48068	1.87246	1.73399	1.49401	5.10492	7.8692	5.72493	5.53399	6.16795	5.52196	1.49797	0.861787	1.61537	0.65195	0.601316	0.391287	0.609497	0.796297	1.23873	8.64213	15.405	7.03898	8.69216	10.2536	18.3173	4.63491	5.36421	4.65987	2.10747	2.118	2.57161	4.76985	5.69613	6.46774
	Fig 1E
	CR6	CR6BC
	5.21543	4.9579
	4.76734	4.81224
	4.91752	4.68992
	4.62413	4.63739
	5.14254	5.08493
	Fig 1F
		CR6					CR6BC
	Ileum	4.08727	4.03677	4.00919	4.31453	4.65342	4.1894	4.09452	4.02134	3.71565	4.35371
	Colon	4.51754	4.62195	4.72259	4.08727	4.42109	4.23108	3.82406	4.40146	4.42258	4.26277
[truncated: 12 more columns]
