# Supplementary material for: Interferons and tuft cell numbers are bottlenecks for persistent murine norovirus infection
Source: PLoS Pathog. 2024 May 3;20(5):e1011961. doi: 10.1371/journal.ppat.1011961 (PMC11095769; doi:10.1371/journal.ppat.1011961)
Supplement: S2 Data — (XLSX) [file ppat.1011961.s007.xlsx]

## Sheet: Sheet1
		Fig 2A
		Stool					Colon					Ileum
		D-5		D-21			D-5		D-21			D-5		D-21
		WT	Ifnlr1-/-	WT	Ifnlr1-/-		WT	Ifnlr1-/-	WT	Ifnlr1-/-		WT	Ifnlr1-/-	WT	Ifnlr1-/-
		4.53736	6.08744	5.37491	5.44266		4.65439	5.46597	3.77185	4.83362		4.0249	4.94822	3.09345	3.90631
		4.69319	6.35244	4.89041	5.69285		4.66	5.46551	3.97635	5.04143		3.95327	5.05769	3.51902	3.66863
		4.91157	6.21111	4.61022	5.25898		4.13765	5.72865	4.07021	5.10097		4.35396	5.39754	3.28235	3.34835
		4.59784	5.97777	5.09151	4.89893		4.61681	5.36257	4.23108	5.01305		4.02877	4.73623	3.48019	4.69413
		4.93483	5.98794	5.12936	5.26849		4.40835	5.87871	3.82406	4.98144		3.65389	5.18697	3.17995	3.60557
		4.55689	6.70062	5.62832	5.15191		4.37441	5.58995	4.40146	4.86677		4.00556	5.00882	3.43938	3.66775
		4.9579	5.88696	4.89696	5.31848			6.03825	4.42258	4.28366			4.31552	3.71565	4.68944
		4.81224	5.97087	5.0542	5.63333				4.26277	4.60491				4.35371	4.67456
		4.68992	5.94963
		4.63739	5.30822
		5.08493	6.11119
		5.17979	5.69238
		5.15832	6.17746
		5.11244	5.98016
			6.5826
		Fig 2B
		Stool					Colon					Ileum
		D-5		D-21			D-5		D-21			D-5		D-21
		WT	Ifnlr1-/-	WT	Ifnlr1-/-		WT	Ifnlr1-/-	WT	Ifnlr1-/-		WT	Ifnlr1-/-	WT	Ifnlr1-/-
		2	14	3	3		6	15	3	4		2	12	1	2
		5	7	5	1		7	12	2	3		6	10	3	1
		3	8	2	2		4	12	5	8		13	9	3	1
		5	9	3	7		8	11	5	9		5	11	3	11
		3	14	5	2		7	15	5	1		7	16	2	4
		1	15	6	3		1	18	2	5		1	16	2	2
		8	12	2	8			13	4	11			13	3	6
		5	15	2	4				2	8				3	5
		7	14
		10	13
		11	17
		5	9
		4	18
		2	11
			14
		Fig 2C
		WT			Ifnlr1-/-						WT			Ifnlr1-/-					WT			Ifnlr1-/-
		D-5	D-14	D-21	D-5	D-14	D-21				D-5	D-14	D-21	D-5	D-14	D-21			D-5	D-14	D-21	D-5	D-14	D-21
		4.9579	5.39219	5.09151	5.97087	5.52332	4.89893				8	3	1	15	9	3			97.5766	97.2816	97.3998	97.0934	96.8118	97.4734
		4.81224	5.31071	5.12936	5.94963	5.53214	5.26849				5	3	3	14	2	1			97.1161	96.2316	97.2783	97.8957	97.574	95.9209
		4.68992	4.8145	5.62832	5.30822	5.90226	5.15191				7	2	2	13	5	2			97.4247	97.1105	96.1081	96.4615	96.7538	90.8288
		4.63739	5.48409	4.89696	6.11119	5.72324	5.31848				10	6	2	17	10	7			97.6013	97.244	93.3003	96.9956	97.4401	96.4407
		5.08493	5.07597	5.0542	5.69238	5.74072	5.63333				11	5	4	9	4	2			96.9942	96.4652	95.6798	97.506	97.4058	97.1013
		5.17979	5.73798	5.37491	6.17746	5.74831	5.44266				5	3	2	18	3	3			98.2565	97.8511	90.5123	98.391	98.1704	98.0461
		5.15832	5.97086	4.89041	5.98016	6.20807	5.69285				4	3	1	11	8	8			97.7568	97.78	98.3536	98.073	98.0972	97.3705
		5.11244	5.22584	4.61022	6.5826	5.72993	5.25898				2	3	2	14	6	4			98.0828	97.949	98.2252	96.5417	97.9748	98.3106
