# Supplementary material for: Interferons and tuft cell numbers are bottlenecks for persistent murine norovirus infection
Source: PLoS Pathog. 2024 May 3;20(5):e1011961. doi: 10.1371/journal.ppat.1011961 (PMC11095769; doi:10.1371/journal.ppat.1011961)
Supplement: S3 Data — (XLSX) [file ppat.1011961.s008.xlsx]

## Sheet: Sheet1
	Fig 3B
		5 dpi		21 dpi
		WT	Ifnlr1-/-	WT	Ifnlr1-/-
	Colon, Ileum, Stool	16	75	12	24
	Colon, Ileum	4	8	4	3
	Colon, Stool	2	2	4	5
	Ileum, Stool	2	0	0	1
	Colon only	11	11	5	17
	Ileum only	13	4	1	4
	Stool only	0	2	1	0
