# Supplementary material for: Interferons and tuft cell numbers are bottlenecks for persistent murine norovirus infection
Source: PLoS Pathog. 2024 May 3;20(5):e1011961. doi: 10.1371/journal.ppat.1011961 (PMC11095769; doi:10.1371/journal.ppat.1011961)
Supplement: S4 Data — (XLSX) [file ppat.1011961.s009.xlsx]

## Sheet: Sheet1
	Fig 4A
	Colon					Ileum
	WT	WT+IL4	Ifnlr1-/-	Ifnlr1-/-+IL4		WT	WT+IL4	Ifnlr1-/-	Ifnlr1-/-+IL4
	5.11	5.17	4.83148	4.97767		4.63712	4.60913	4.23982	4.43877
	4.612	5.333	4.54304	4.74693		4.10267	4.70859	4.18651	4.37775
	4.165	5.096	4.55773	5.1702		3.66484	4.74576	4.16853	4.53092
	4.291	4.407	3.07659	5.17352		4.016	5.0497	3.912	4.24111
	4.367	5.584	4.2451	5.34214		4.217	5.172	4.016	4.423
	4.102	4.918	4.30912	4.89675		4.262	4.214	4.289	4.104
		5.862	3.52061	5.23418			4.245	3.991	4.018
				5.05417					4.819
				4.3891					4.378
	Fig 4B
	Colon					Ileum
	WT	WT+IL4	Ifnlr1-/-	Ifnlr1-/-+IL4		WT	WT+IL4	Ifnlr1-/-	Ifnlr1-/-+IL4
	309.538	608.844	305.927	812.802		298.255	320.036	56.1171	219.79
	203.242	780.511	194.951	239.094		180.013	420.13	83.5735	147.298
	388.863	309.559	187.524	481.935		32.6064	271.596	157.498	111.724
	230.182	738.803	432.17	1201.45		106.281	493.342	109.413	102.77
	258.165	699.012	203.56	721.99		95.1034	521.934	100.424	391.573
	305.611	771.231	301.679	819.022		403.291	298.183	304.513	289.712
		492.163	506.451	712.465			299.13	98.2314	420.18
				688.992					407.1
				241.164					199.347
	Fig 4C
	Stool						Colon						Ileum
	WT	WT + IL-4	Ifnlr-/-	Ifnlr-/- +IL-4			WT	WT+ IL4	Ifnlr-/-	Ifnlr-/-+ IL-4			WT	WT+IL4	Ifnlr-/-	Ifnlr-/-+ IL-4
	4.59784	5.31456	5.97777	6.76166			4.65439	4.59407	5.46597	5.51418			4.0249	4.24102	4.94822	5.43594
	4.93483	5.09983	5.98794	6.43468			4.66	4.95377	5.46551	5.41621			3.95327	4.68828	5.05769	5.65103
	4.55689	5.43165	6.70062	6.68626			4.13765	5.03846	5.72865	5.58555			4.35396	3.88158	5.39754	5.16439
	4.53736	4.96209	5.88696	6.54374			4.61681	5.06621	5.36257	5.48111			4.02877	4.17182	4.73623	5.28843
	4.69319	5.56358	6.08744	6.34844			4.40835	5.07307	5.87871	5.6312			3.65389	4.0412	5.18697	5.11018
	4.91157	5.31394	6.35244	6.71169			4.37441	4.70357	5.58995	6.01141			4.00556	4.5866	5.00882	5.24867
		5.36309	6.21111	6.25617				5.38261	6.03825	5.89015				5.08767	4.31552	5.38333
				6.30127						6.05341						5.24129
				6.74506						6.14395						5.17789
	Fig 4D
	Stool						Colon						Ileum
	WT	WT + IL-4	Ifnlr-/-	Ifnlr-/-+IL-4			WT	WT + IL-4	Ifnlr-/-	Ifnlr-/-+IL-4			WT	WT + IL-4	Ifnlr-/-	Ifnlr-/-+IL-4
	2	6	14	13			6	10	15	16			2	3	12	2
	5	6	7	14			7	8	12	17			6	5	10	14
	3	7	8	17			4	5	12	19			13	9	9	17
	5	9	9	17			8	13	11	19			5	9	11	17
	3	7	14	19			7	9	15	19			7	7	16	19
	1	9	15	15			1	7	18	19			1	6	16	18
		7	12	18				9	13	17				10	13	18
				18						19						20
				13						16						16
