# Supplementary material for: Interferons and tuft cell numbers are bottlenecks for persistent murine norovirus infection
Source: PLoS Pathog. 2024 May 3;20(5):e1011961. doi: 10.1371/journal.ppat.1011961 (PMC11095769; doi:10.1371/journal.ppat.1011961)
Supplement: S5 Data — (XLSX) [file ppat.1011961.s010.xlsx]

## Sheet: Sheet1
	Fig 5A
	Stool					Colon					Spleen
	WT	Ifnar1-/-	Ifnar1-/-/Ifngr1-/-	Stat1-/-		WT	Ifnar1-/-	Ifnar1-/-/Ifngr1-/-	Stat1-/-		WT	Ifnar1-/-	Ifnar1-/-/Ifngr1-/-	Stat1-/-
	4.47611	4.8265	4.64907	5.43252		5.1649	5.33699	5.04139	5.9293		1.95424	2.56243	3.32257	3.25875
	4.94338	4.62715	4.54586	5.97005		4.77477	5.15885	5.02795	6.16114		1.95424	2.23161	2.92148	3.43373
	4.90959	4.37885	4.56767	6.09085		5.40193	4.5345	5.11498	6.0594		1.95424	2.48488	3.09576	3.79164
	4.74267	4.71978	4.36124	6.17001		4.4656	5.11091	5.04682	6.00587		1.95424	2.53326	2.68461	3.83639
	4.7809	4.92983	4.59444	6.26285		5.18452	4.97881	4.35075	6.34846		1.95424	3.08109	3.22822	3.72065
	5.28706	4.342	5.09219	5.61925		5.07431	4.27006	5.53358	6.26468		1.95424	1.95424	1.95424	3.94648
	5.0385	4.73	4.97189	6.27416		5.11492	4.42996	4.71811	5.96809		1.95424	1.95424	2.72112	4.22574
	5.18512	4.684	4.98505	6.48285		5.27237	4.59878	5.30499	6.08093		1.95424	1.95424	2.47916	3.81666
	5.52359	5.056	3.19597	6.18185		5.27577	3.93422	5.08748	5.90552		1.95424	1.95424	2.53262	3.78224
	4.13345		4.75624			5.229		5.47539			1.95424		2.69475
	4.7124					4.41652					1.95424
	Fig 5B
	Stool					Colon					Spleen
	WT	Ifnar1-/-	Ifnar1-/-/Ifngr1-/-	Stat1-/-		WT	Ifnar1-/-	Ifnar1-/-/Ifngr1-/-	Stat1-/-		WT	Ifnar1-/-	Ifnar1-/-/Ifngr1-/-	Stat1-/-
	8	7	8	9		12	7	10	10		1	4	6	5
	10	11	6	16		13	12	5	17		0	3	4	12
	9	8	5	11		9	9	5	11		0	6	2	10
	5	9	5	14		6	10	6	12		0	4	3	12
	2	7	5	15		8	9	4	15		0	4	6	13
	2	6	1	9		5	9	2	13		0	3	0	8
	4	9	4	16		5	7	6	16		0	5	4	12
	6	9	2	13		6	4	2	16		1	4	0	9
	1	10	4	9		8	3	11	10		0	5	0	7
	3		2			2		7			0		0
	4					5					0
