# Supplementary material for: Interferons and tuft cell numbers are bottlenecks for persistent murine norovirus infection
Source: PLoS Pathog. 2024 May 3;20(5):e1011961. doi: 10.1371/journal.ppat.1011961 (PMC11095769; doi:10.1371/journal.ppat.1011961)
Supplement: S6 Data — (XLSX) [file ppat.1011961.s011.xlsx]

## Sheet: Sheet1
	Fig 6B
		WT	Ifnar1-/-	Ifnar1-/-/Ifngr1-/-	Stat1-/-
	Colon_Spleen_Stool	2	14	12	78
	Colon_Spleen	0	3	0	5
	Colon_Stool	52	45	28	30
	Spleen_Stool	0	3	1	2
	Colon_only	25	8	18	7
	Spleen_only	0	18	12	3
	Stool_only	0	14	1	2
